# Supplementary material for: Targeting Replicative Stress and DNA Repair by Combining PARP and Wee1 Kinase Inhibitors Is Synergistic in Triple Negative Breast Cancers with Cyclin E or BRCA1 Alteration
Source: Cancers (Basel). 2021 Apr 1;13(7):1656. doi: 10.3390/cancers13071656 (PMC8036262; doi:10.3390/cancers13071656)
Supplement: Supplementary file 1 [file cancers-13-01656-s001.zip]

Archive with 3 entries (2 files):
- cancers-1135759-supplementary-for xml/
- cancers-1135759-supplementary-for xml/cancers-1135759-supplementary-for xml.docx
- cancers-1135759-supplementary-for xml/cancers-1135759-WB figures.pdf
